# Supplementary material for: Loss of Genetic Diversity among Ocelots in the United States during the 20th Century Linked to Human Induced Population Reductions
Source: PLoS One. 2014 Feb 26;9(2):e89384. doi: 10.1371/journal.pone.0089384 (PMC3935880; doi:10.1371/journal.pone.0089384)
Supplement: Table S1 — Information on the ocelot museum specimens sampled during this study. (XLSX) [file pone.0089384.s001.xlsx]

## Sheet: Table S1 Ocelot samples
Table S1. Information on the ocelot museum specimens sampled during this study.
Ocelot Identification #	Sex	Tissue Sampled	Date Collected (month/date/year)	Country	State	County (US) or Municipality (MX)	City or Town	Specific Location	Latitude	Longitude	Collector	MtDNA Data	MtDNA Data Source	Msat Data	Msat Matrix	Microsatellite Data Source
A46491	Female	turbinate	5/30/1890	United States	Texas	Cameron	Brownsville	unknown	25° 54' N	97° 29' W	Armstrong, F. B.	hap 1	This study; GenBank JF930139	yes	Population	This study
A0044601	Female	septum	2/17/1892	United States	Texas	Cameron	Brownsville	unknown	25° 54' N	97° 29' W	Armstrong, F. B.	hap 6	This study; GenBank KF746961	yes	Population	This study
A0044604	Female	turbinate	2/16/1892	United States	Texas	Cameron	Brownsville	unknown	25° 54' N	97° 29' W	Armstrong, F. B.	hap 1	This study; GenBank JF930139	yes	Population	This study
A0044605	Male	turbinate	2/5/1892	United States	Texas	Cameron	Brownsville	unknown	25° 54' N	97° 29' W	Armstrong, F. B.	hap 1	This study; GenBank JF930139	yes	Population	This study
A0046119	Female	carnium	6/4/1892	United States	Texas	Cameron	Brownsville	unknown	25° 54' N	97° 29' W	Armstrong, F. B.	hap 1	This study; GenBank JF930139	yes	Population	This study
150363	Male	turbinate	6/1/1907	United States	Texas	Brazoria	Angelton	27 km NW of Angleton	29° 19' N	95° 38' W	Lilly, B.V.	hap 1	This study; GenBank JF930139	yes	Population	This study
150364	Unknown	turbinate	6/25/1907	United States	Texas	Brazoria	Angleton	25 km NW of Angleton	29° 18' N	95° 37' W	Lilly, B.V.	hap 1	This study; GenBank JF930139	yes	Population	This study
251587	Female	turbinate	4/22/1935	United States	Texas	Willacy	Raymondville	unknown	26° 28' N	97° 46' W	Wood, I.	hap 2	This study; GenBank JF930140	yes	Population	This study
287771	Male	turbinate	12/17/1956	United States	Texas	Kleberg	Kingsville	King Ranch	27° 30' N	97° 51' W	Bridgewater, H. E.	hap 2	This study; GenBank JF930140
287774	Female	turbinate	1/27/1956	United States	Texas	Kleberg	Kingaville	King Ranch	27° 30' N	97° 51' W	Thomas, B. O.	hap 2	This study; GenBank JF930140
A1364	Unknown	femur	1853	Mexico	Tamaulipas	Matamoros	Matamoros	unknown	25° 52' N	97° 30' W	Couch, D. N.	hap 5	This study; GenBank KF746960	yes	Population	This study
125716	Unknown	skin	3/2/1902	Mexico	Tamaulipas	Soto La Marina	Soto La Marina	unknown	23° 46' N	98° 12' W	Nelson, Goldman, E. A.	hap 1	This study; GenBank JF930139
125717	Unknown	skin	3/2/1902	Mexico	Tamaulipas	Soto La Marina	Soto La Marina	unknown	23° 46' N	98° 12' W	Nelson, Goldman, E. A.	hap 1	This study; GenBank JF930139
132522	Unknown	turbinate	1903	Mexico	Veracruz	Poza Rica de Hidalgo	Perez	unknown	20° 33' N	97° 26' W	Friesser, J.	hap 1	This study; GenBank JF930139
132524	Unknown	turbinate	1903	Mexico	Veracruz	Poza Rica de Hidalgo	Perez	unknown	20° 33' N	97° 26' W	Friesser, J.	hap 1	This study; GenBank JF930139
M65	Male	Blood	1/18/1986	United States	Texas	Cameron	Rio Hondo	Laguna Atascosa National Wildlife Refuge	26° 15' N	97° 21' W	Laack, L			yes	Temporal	Janecka et al. 2008
M67	Male	Blood	10/27/1988	United States	Texas	Cameron	Rio Hondo	Laguna Atascosa National Wildlife Refuge	26° 15' N	97° 21' W	Laack, L	hap 1	Janecka et al. 2011; GenBank JF930139
F77	Female	Blood	12/11/1986	United States	Texas	Cameron	Rio Hondo	Laguna Atascosa National Wildlife Refuge	26° 15' N	97° 21' W	Laack, L			yes	Temporal	Janecka et al. 2008
M82	Male	Blood	6/29/1986	United States	Texas	Cameron	Rio Hondo	Laguna Atascosa National Wildlife Refuge	26° 15' N	97° 21' W	Laack, L	hap 1	Janecka et al. 2011; GenBank JF930139	yes	Temporal	Janecka et al. 2008
F88	Female	Blood	8/4/1986	United States	Texas	Cameron	Rio Hondo	Laguna Atascosa National Wildlife Refuge	26° 15' N	97° 21' W	Laack, L	hap 1	Janecka et al. 2011; GenBank JF930139	yes	Temporal	Janecka et al. 2008
M95	Male	Blood	4/10/1987	United States	Texas	Cameron	Rio Hondo	Laguna Atascosa National Wildlife Refuge	26° 15' N	97° 21' W	Laack, L	hap 1	Janecka et al. 2011; GenBank JF930139	yes	Temporal	Janecka et al. 2008
M110	Male	Blood	3/4/1988	United States	Texas	Cameron	Rio Hondo	Laguna Atascosa National Wildlife Refuge	26° 15' N	97° 21' W	Laack, L	hap 1	Janecka et al. 2011; GenBank JF930139	yes	Temporal	Janecka et al. 2008
F118	Female	Blood	6/15/1988	United States	Texas	Cameron	Rio Hondo	Laguna Atascosa National Wildlife Refuge	26° 15' N	97° 21' W	Laack, L	hap 1	Janecka et al. 2011; GenBank JF930139	yes	Temporal	Janecka et al. 2008
M125	Male	Blood	10/23/1988	United States	Texas	Cameron	Rio Hondo	Laguna Atascosa National Wildlife Refuge	26° 15' N	97° 21' W	Laack, L			yes	Temporal	Janecka et al. 2008
M128	Male	Blood	1/13/1989	United States	Texas	Cameron	Rio Hondo	Laguna Atascosa National Wildlife Refuge	26° 15' N	97° 21' W	Laack, L	hap 1	Janecka et al. 2011; GenBank JF930139	yes	Temporal	Janecka et al. 2008
M132	Male	Blood	2/18/1989	United States	Texas	Cameron	Rio Hondo	Laguna Atascosa National Wildlife Refuge	26° 15' N	97° 21' W	Laack, L	hap 1	Janecka et al. 2011; GenBank JF930139
M147	Male	Blood	7/10/1989	United States	Texas	Cameron	Rio Hondo	Laguna Atascosa National Wildlife Refuge	26° 15' N	97° 21' W	Laack, L	hap 1	Janecka et al. 2011; GenBank JF930139
M150	Male	Blood	8/4/1989	United States	Texas	Cameron	Rio Hondo	Laguna Atascosa National Wildlife Refuge	26° 15' N	97° 21' W	Laack, L	hap 1	Janecka et al. 2011; GenBank JF930139	yes	Temporal	Janecka et al. 2008
F158	Female	Blood	11/9/1989	United States	Texas	Cameron	Rio Hondo	Laguna Atascosa National Wildlife Refuge	26° 15' N	97° 21' W	Laack, L	hap 1	Janecka et al. 2011; GenBank JF930139
F197	Female	Blood	3/13/1996	United States	Texas	Cameron	Rio Hondo	Laguna Atascosa National Wildlife Refuge	26° 15' N	97° 21' W	Laack, L	hap 1	Janecka et al. 2011; GenBank JF930139	yes	Population	Janecka et al. 2008
M198	Male	Blood	3/14/1996	United States	Texas	Cameron	Rio Hondo	Laguna Atascosa National Wildlife Refuge	26° 15' N	97° 21' W	Laack, L	hap 1	Janecka et al. 2011; GenBank JF930139	yes	Population	Janecka et al. 2008
F201	Female	Blood	4/22/1996	United States	Texas	Cameron	Rio Hondo	Laguna Atascosa National Wildlife Refuge	26° 15' N	97° 21' W	Laack, L	hap 1	Janecka et al. 2011; GenBank JF930139	yes	Population	Janecka et al. 2008
M202	Male	Blood	4/22/1996	United States	Texas	Cameron	Rio Hondo	Laguna Atascosa National Wildlife Refuge	26° 15' N	97° 21' W	Laack, L	hap 1	Janecka et al. 2011; GenBank JF930139	yes	Population	Janecka et al. 2008
M205	Male	Blood	5/1/1996	United States	Texas	Cameron	Rio Hondo	Laguna Atascosa National Wildlife Refuge	26° 15' N	97° 21' W	Laack, L	hap 1	Janecka et al. 2011; GenBank JF930139	yes	Population	Janecka et al. 2008
M209	Male	Blood	5/28/1996	United States	Texas	Cameron	Rio Hondo	Laguna Atascosa National Wildlife Refuge	26° 15' N	97° 21' W	Laack, L	hap 1	Janecka et al. 2011; GenBank JF930139	yes	Population	Janecka et al. 2008
F214	Female	Blood	12/15/1996	United States	Texas	Cameron	Rio Hondo	Laguna Atascosa National Wildlife Refuge	26° 15' N	97° 21' W	Laack, L	hap 1	Janecka et al. 2011; GenBank JF930139	yes	Population & Temporal	Janecka et al. 2008
M217	Male	Blood	4/23/1997	United States	Texas	Cameron	Rio Hondo	Laguna Atascosa National Wildlife Refuge	26° 15' N	97° 21' W	Laack, L	hap 1	Janecka et al. 2011; GenBank JF930139	yes	Population & Temporal	Janecka et al. 2008
M218	Male	Blood	5/1/1997	United States	Texas	Cameron	Rio Hondo	Laguna Atascosa National Wildlife Refuge	26° 15' N	97° 21' W	Laack, L			yes	Population & Temporal	Janecka et al. 2008
F219	Female	Blood	5/7/1997	United States	Texas	Cameron	Rio Hondo	Laguna Atascosa National Wildlife Refuge	26° 15' N	97° 21' W	Laack, L	hap 1	Janecka et al. 2011; GenBank JF930139	yes	Population & Temporal	Janecka et al. 2008
M222	Male	Blood	12/7/1997	United States	Texas	Cameron	Rio Hondo	Laguna Atascosa National Wildlife Refuge	26° 15' N	97° 21' W	Laack, L			yes	Population & Temporal	Janecka et al. 2008
F223	Female	Blood	4/9/1998	United States	Texas	Cameron	Rio Hondo	Laguna Atascosa National Wildlife Refuge	26° 15' N	97° 21' W	Laack, L	hap 1	Janecka et al. 2011; GenBank JF930139	yes	Population & Temporal	Janecka et al. 2008
M224	Male	Blood	4/10/1998	United States	Texas	Cameron	Rio Hondo	Laguna Atascosa National Wildlife Refuge	26° 15' N	97° 21' W	Laack, L			yes	Population & Temporal	Janecka et al. 2008
F225	Female	Blood	4/30/1998	United States	Texas	Cameron	Rio Hondo	Laguna Atascosa National Wildlife Refuge	26° 15' N	97° 21' W	Laack, L			yes	Population & Temporal	Janecka et al. 2008
M226	Male	Blood	5/6/1998	United States	Texas	Cameron	Rio Hondo	Laguna Atascosa National Wildlife Refuge	26° 15' N	97° 21' W	Laack, L			yes	Population & Temporal	Janecka et al. 2008
F228	Female	Blood	11/22/1998	United States	Texas	Cameron	Rio Hondo	Laguna Atascosa National Wildlife Refuge	26° 15' N	97° 21' W	Laack, L			yes	Population & Temporal	Janecka et al. 2008
M240	Male	Blood	3/23/2001	United States	Texas	Cameron	Rio Hondo	Laguna Atascosa National Wildlife Refuge	26° 15' N	97° 21' W	Laack, L			yes	Population & Temporal	Janecka et al. 2008
M241	Male	Blood	4/28/2001	United States	Texas	Cameron	Rio Hondo	Laguna Atascosa National Wildlife Refuge	26° 15' N	97° 21' W	Laack, L			yes	Population & Temporal	Janecka et al. 2008
F242	Female	Blood	11/27/2001	United States	Texas	Cameron	Rio Hondo	Laguna Atascosa National Wildlife Refuge	26° 15' N	97° 21' W	Laack, L			yes	Population & Temporal	Janecka et al. 2008
M244	Male	Blood	4/1/2003	United States	Texas	Cameron	Rio Hondo	Laguna Atascosa National Wildlife Refuge	26° 15' N	97° 21' W	Laack, L			yes	Population & Temporal	Janecka et al. 2008
M245	Male	Blood	12/11/2003	United States	Texas	Cameron	Rio Hondo	Laguna Atascosa National Wildlife Refuge	26° 15' N	97° 21' W	Laack, L			yes	Population & Temporal	Janecka et al. 2008
M246	Male	Blood	1/10/2004	United States	Texas	Cameron	Rio Hondo	Laguna Atascosa National Wildlife Refuge	26° 15' N	97° 21' W	Laack, L	hap 1	Janecka et al. 2011; GenBank JF930139	yes	Population & Temporal	Janecka et al. 2008
M247	Male	Blood	1/10/2004	United States	Texas	Cameron	Rio Hondo	Laguna Atascosa National Wildlife Refuge	26° 15' N	97° 21' W	Laack, L	hap 1	Janecka et al. 2011; GenBank JF930139	yes	Population & Temporal	Janecka et al. 2008
M248	Male	Blood	1/1/2005	United States	Texas	Cameron	Rio Hondo	Laguna Atascosa National Wildlife Refuge	26° 15' N	97° 21' W	Laack, L	hap 1	Janecka et al. 2011; GenBank JF930139	yes	Population & Temporal	Janecka et al. 2008
F249	Female	Blood	1/2/2005	United States	Texas	Cameron	Rio Hondo	Laguna Atascosa National Wildlife Refuge	26° 15' N	97° 21' W	Laack, L	hap 1	Janecka et al. 2011; GenBank JF930139	yes	Population & Temporal	Janecka et al. 2008
F250	Female	Blood	1/3/2005	United States	Texas	Cameron	Rio Hondo	Laguna Atascosa National Wildlife Refuge	26° 15' N	97° 21' W	Laack, L	hap 1	Janecka et al. 2011; GenBank JF930139	yes	Population & Temporal	Janecka et al. 2008
STC-08	Male	Blood	8/23/1984	United States	Texas	Willacy	San Perlita	Yturria Ranch	26° 35' N	97° 38' W	Twedt	hap 1	Janecka et al. 2011; GenBank JF930139	yes	Population & Temporal	Janecka et al. 2008
STC-32	Unknown	Blood	9/29/1985	United States	Texas	Willacy	San Perlita	Yturria Ranch	26° 35' N	97° 38' W	Twedt	hap 1	Janecka et al. 2011; GenBank JF930139	yes	Population & Temporal	Janecka et al. 2008
STC-33	Male	Blood	9/29/1985	United States	Texas	Willacy	Port Mansfield	Private lands 10 km NE of Port Mansfield	not available	not available	Twedt	hap 1	Janecka et al. 2011; GenBank JF930139	yes	Population & Temporal	Janecka et al. 2008
STC-34	Male	Blood	9/29/1985	United States	Texas	Willacy	Port Mansfield	Private lands 10 km NE of Port Mansfield	not available	not available	Twedt	hap 2	Janecka et al. 2011; GenBank JF930140	yes	Population & Temporal	Janecka et al. 2008
RR4	Male	Blood	6/25/1991	United States	Texas	Willacy	Port Mansfield	Private lands 10 km NE of Port Mansfield	not available	not available	Shindle, D.	hap 1	Janecka et al. 2011; GenBank JF930139	yes	Population & Temporal	Janecka et al. 2008
RR6	Female	Blood	6/27/1991	United States	Texas	Willacy	Port Mansfield	Private lands 10 km NE of Port Mansfield	not available	not available	Shindle, D.	hap 2	Janecka et al. 2011; GenBank JF930140	yes	Population & Temporal	Janecka et al. 2008
RR7	Male	Blood	6/28/1991	United States	Texas	Willacy	Port Mansfield	Private lands 10 km NE of Port Mansfield	not available	not available	Shindle, D.	hap 2	Janecka et al. 2011; GenBank JF930140	yes	Population & Temporal	Janecka et al. 2008
ER2	Female	Blood	5/20/1990	United States	Texas	Willacy	Port Mansfield	East El Sauz Ranch	not available	not available	Beltran, J.	hap 1	Janecka et al. 2011; GenBank JF930139	yes	Population & Temporal	Janecka et al. 2008
Y946	Male	Blood	1/23/1994	United States	Texas	Willacy	San Perlita	Yturria Ranch	26° 35' N	97° 38' W	Shindle, D.	hap 1	Janecka et al. 2011; GenBank JF930139
Y947	Male	Blood	1/28/1994	United States	Texas	Willacy	San Perlita	Yturria Ranch	26° 35' N	97° 38' W	Shindle, D.	hap 1	Janecka et al. 2011; GenBank JF930139
Y949	Male	Blood	2/5/1994	United States	Texas	Willacy	San Perlita	Yturria Ranch	26° 35' N	97° 38' W	Shindle, D.	hap 1	Janecka et al. 2011; GenBank JF930139
Y961	Male	Blood	4/26/1996	United States	Texas	Willacy	San Perlita	Yturria Ranch	26° 35' N	97° 38' W	Shindle, D.	hap 1	Janecka et al. 2011; GenBank JF930139	yes	Population	Janecka et al. 2008
Y964	Male	Blood	5/1/1996	United States	Texas	Willacy	San Perlita	Yturria Ranch	26° 35' N	97° 38' W	Shindle, D.	hap 1	Janecka et al. 2011; GenBank JF930139	yes	Population	Janecka et al. 2008
Y971	Female	Blood	1/23/1997	United States	Texas	Willacy	San Perlita	Yturria Ranch	26° 35' N	97° 38' W	Shindle, D.	hap 1	Janecka et al. 2011; GenBank JF930139	yes	Population & Temporal	Janecka et al. 2008
Y972	Male	Blood	1/25/1997	United States	Texas	Willacy	San Perlita	Yturria Ranch	26° 35' N	97° 38' W	Shindle, D.	hap 1	Janecka et al. 2011; GenBank JF930139	yes	Population & Temporal	Janecka et al. 2008
Y973	Male	Blood	1/26/1997	United States	Texas	Willacy	San Perlita	Yturria Ranch	26° 35' N	97° 38' W	Shindle, D.	hap 1	Janecka et al. 2011; GenBank JF930139	yes	Population & Temporal	Janecka et al. 2008
Y974	Female	Blood	1/26/1997	United States	Texas	Willacy	San Perlita	Yturria Ranch	26° 35' N	97° 38' W	Shindle, D.	hap 1	Janecka et al. 2011; GenBank JF930139	yes	Population & Temporal	Janecka et al. 2008
Y975	Male	Blood	1/26/1997	United States	Texas	Willacy	San Perlita	Yturria Ranch	26° 35' N	97° 38' W	Shindle, D.	hap 1	Janecka et al. 2011; GenBank JF930139	yes	Population & Temporal	Janecka et al. 2008
Y976	Female	Blood	5/7/1997	United States	Texas	Willacy	San Perlita	Yturria Ranch	26° 35' N	97° 38' W	Shindle, D.	hap 1	Janecka et al. 2011; GenBank JF930139	yes	Population & Temporal	Janecka et al. 2008
Y977	Female	Blood	5/7/1996	United States	Texas	Willacy	San Perlita	Yturria Ranch	26° 35' N	97° 38' W	Shindle, D.	hap 1	Janecka et al. 2011; GenBank JF930139	yes	Population & Temporal	Janecka et al. 2008
Y981	Male	Blood	1/28/1998	United States	Texas	Willacy	San Perlita	Yturria Ranch	26° 35' N	97° 38' W	Shindle, D.	hap 1	Janecka et al. 2011; GenBank JF930139	yes	Population & Temporal	Janecka et al. 2008
Y982	Male	Blood	1/29/1998	United States	Texas	Willacy	San Perlita	Yturria Ranch	26° 35' N	97° 38' W	Shindle, D.	hap 2	Janecka et al. 2011; GenBank JF930140	yes	Population & Temporal	Janecka et al. 2008
Y983	Male	Blood	1/31/1998	United States	Texas	Willacy	San Perlita	Yturria Ranch	26° 35' N	97° 38' W	Shindle, D.	hap 2	Janecka et al. 2011; GenBank JF930140	yes	Population & Temporal	Janecka et al. 2008
Y984	Female	Blood	2/4/1998	United States	Texas	Willacy	San Perlita	Yturria Ranch	26° 35' N	97° 38' W	Shindle, D.	hap 1	Janecka et al. 2011; GenBank JF930139	yes	Population & Temporal	Janecka et al. 2008
Y1-05	Female	Blood	2/7/2005	United States	Texas	Willacy	San Perlita	Yturria Ranch	26° 35' N	97° 38' W	Grassman, L.	hap 1	Janecka et al. 2011; GenBank JF930139	yes	Population & Temporal	Janecka et al. 2008
Y2-05	Male	Blood	2/7/2005	United States	Texas	Willacy	San Perlita	Yturria Ranch	26° 35' N	97° 38' W	Grassman, L.	hap 1	Janecka et al. 2011; GenBank JF930139	yes	Population & Temporal	Janecka et al. 2008
Y3-05	Female	Blood	2/7/2005	United States	Texas	Willacy	San Perlita	Yturria Ranch	26° 35' N	97° 38' W	Grassman, L.	hap 1	Janecka et al. 2011; GenBank JF930139	yes	Population & Temporal	Janecka et al. 2008
Y4-05	Female	Blood	2/8/2005	United States	Texas	Willacy	San Perlita	Yturria Ranch	26° 35' N	97° 38' W	Grassman, L.	hap 1	Janecka et al. 2011; GenBank JF930139	yes	Population & Temporal	Janecka et al. 2008
Y5-05	Male	Blood	2/9/2005	United States	Texas	Willacy	San Perlita	Yturria Ranch	26° 35' N	97° 38' W	Grassman, L.	hap 1	Janecka et al. 2011; GenBank JF930139	yes	Population & Temporal	Janecka et al. 2008
Y6-05	Male	Blood	2/9/2005	United States	Texas	Willacy	San Perlita	Yturria Ranch	26° 35' N	97° 38' W	Grassman, L.	hap 1	Janecka et al. 2011; GenBank JF930139	yes	Population & Temporal	Janecka et al. 2008
Y7-05	Male	Blood	2/10/2005	United States	Texas	Willacy	San Perlita	Yturria Ranch	26° 35' N	97° 38' W	Grassman, L.	hap 1	Janecka et al. 2011; GenBank JF930139	yes	Population & Temporal	Janecka et al. 2008
Y8-05	Female	Blood	2/10/2005	United States	Texas	Willacy	San Perlita	Yturria Ranch	26° 35' N	97° 38' W	Grassman, L.	hap 1	Janecka et al. 2011; GenBank JF930139	yes	Population & Temporal	Janecka et al. 2008
Y9-05	Female	Blood	2/10/2005	United States	Texas	Willacy	San Perlita	Yturria Ranch	26° 35' N	97° 38' W	Grassman, L.	hap 1	Janecka et al. 2011; GenBank JF930139	yes	Population & Temporal	Janecka et al. 2008
Y10-05	Male	Blood	3/2/2005	United States	Texas	Willacy	San Perlita	Yturria Ranch	26° 35' N	97° 38' W	Grassman, L.	hap 1	Janecka et al. 2011; GenBank JF930139	yes	Population & Temporal	Janecka et al. 2008
F180	Female	Blood	5/8/1992	United States	Texas	Hidalgo	Alamo	Santa Anna National Wildlife Refuge	26° 03' N	98° 09' W	Laack, L	hap 1	Janecka et al. 2011; GenBank JF930139
PM93	Unknown	Muscle	10/1993	United States	Texas	Willacy	Port Mansfield	exact location not known	26° 33' N	97° 25' W	unknown	hap 1	Janecka et al. 2011; GenBank JF930139
RK1/12/04	Male	Muscle	1/12/2004	United States	Texas	Willacy	Port Mansfield	9.6 km W of Port Mansfield	26° 30' N	97° 29' W	unknown	hap 2	Janecka et al. 2011; GenBank JF930140
Y962	Male	Muscle	10/27/1997	United States	Texas	Willacy	Lyford	1.6 km N of Lyford	26° 25 N	97° 47 W	Shindle, D.	hap 1	Janecka et al. 2011; GenBank JF930139
Port B	Male	Muscle	4/27/1998	United States	Texas	Cameron	Port Brownsville	exact location not known	26° 33' N	97° 25' W	Shindle, D.	hap 1	Janecka et al. 2011; GenBank JF930139
RK1999	Unknown	Muscle	6/17/1999	United States	Texas	Willacy	unknown	Hw 186, Willacy Co., exact location not known	not available	not available	Martinez, D.	hap 1	Janecka et al. 2011; GenBank JF930139
310-AGO-90	Male	Muscle	8/31/1990	United States	Texas	Kenedy	Sarita	4.1 Km S of Sarita	27° 11' N	97° 47' W	Tewes, M.	hap 1	Janecka et al. 2011; GenBank JF930139
P-97-14 (M293)	Male	Muscle	10/14/1997	United States	Texas	Kenedy	Sarita	2.8 Km N of Sarita	27° 14' N	97° 47' W	unknown	hap 1	Janecka et al. 2011; GenBank JF930139
Mex 1	Male	Blood	6/15/1991	Mexico	Tamaulipas	Soto La Marina	La Zamorina	Los Ebanos Ranch	23° 27' N	97° 48' W	Caso, A.	hap 1	Janecka et al. 2011; GenBank JF930139	yes	Population	FCA043, FCA096, FCA105 this study; the remaining 8 loci from Janecka et al. 2011
Mex 2	Female	Blood	6/15/1991	Mexico	Tamaulipas	Soto La Marina	La Zamorina	Los Ebanos Ranch	23° 27' N	97° 48' W	Caso, A.	hap 1	Janecka et al. 2011; GenBank JF930139	yes	Population	FCA043, FCA096, FCA105 this study; the remaining 8 loci from Janecka et al. 2011
Mex 3	Female	Blood	6/16/1991	Mexico	Tamaulipas	Soto La Marina	La Zamorina	Los Ebanos Ranch	23° 27' N	97° 48' W	Caso, A.	hap 1	Janecka et al. 2011; GenBank JF930139	yes	Population	FCA043, FCA096, FCA105 this study; the remaining 8 loci from Janecka et al. 2011
Mex 4	Male	Blood	6/29/1991	Mexico	Tamaulipas	Soto La Marina	La Zamorina	Los Ebanos Ranch	23° 27' N	97° 48' W	Caso, A.	hap 3	Janecka et al. 2011; GenBank JF930141	yes	Population	FCA043, FCA096, FCA105 this study; the remaining 8 loci from Janecka et al. 2011
Mex 5	Male	Blood	1/24/1992	Mexico	Tamaulipas	Soto La Marina	La Zamorina	Los Ebanos Ranch	23° 27' N	97° 48' W	Caso, A.			yes	Population	FCA043, FCA096, FCA105 this study; the remaining 8 loci from Janecka et al. 2011
Mex 6	Male	Blood	3/5/1992	Mexico	Tamaulipas	Soto La Marina	La Zamorina	Los Ebanos Ranch	23° 27' N	97° 48' W	Caso, A.	hap 4	Janecka et al. 2011; GenBank JF930142	yes	Population	FCA043, FCA096, FCA105 this study; the remaining 8 loci from Janecka et al. 2011
Mex 7	Female	Blood	3/31/1992	Mexico	Tamaulipas	Soto La Marina	La Zamorina	Los Ebanos Ranch	23° 27' N	97° 48' W	Caso, A.	hap 4	Janecka et al. 2011; GenBank JF930142	yes	Population	FCA043, FCA096, FCA105 this study; the remaining 8 loci from Janecka et al. 2011
Mex 8	Female	Blood	8/9/1994	Mexico	Tamaulipas	Soto La Marina	La Zamorina	Los Ebanos Ranch	23° 27' N	97° 48' W	Caso, A.	hap 2	Janecka et al. 2011; GenBank JF930140
Mex 9	Unknown	Blood	1994-1995	Mexico	Tamaulipas	Soto La Marina	La Zamorina	Los Ebanos Ranch	23° 27' N	97° 48' W	Caso, A.	hap 3	Janecka et al. 2011; GenBank JF930141	yes	Population	FCA043, FCA096, FCA105 this study; the remaining 8 loci from Janecka et al. 2011
Mex 10	Female	Blood	10/9/1995	Mexico	Tamaulipas	Soto La Marina	La Zamorina	Los Ebanos Ranch	23° 27' N	97° 48' W	Caso, A.	hap 1	Janecka et al. 2011; GenBank JF930139	yes	Population	FCA043, FCA096, FCA105 this study; the remaining 8 loci from Janecka et al. 2011
Mex 14	Male	Blood	1995-1998	Mexico	Tamaulipas	Soto La Marina	La Zamorina	Los Ebanos Ranch	23° 27' N	97° 48' W	Caso, A.	hap 1	Janecka et al. 2011; GenBank JF930139	yes	Population	FCA043, FCA096, FCA105 this study; the remaining 8 loci from Janecka et al. 2011
Mex 24	Male	Blood	6/3/2002	Mexico	Tamaulipas	Soto La Marina	La Zamorina	Los Ebanos Ranch	23° 27' N	97° 48' W	Caso, A.	hap 1	Janecka et al. 2011; GenBank JF930139
Mex 25	Male	Blood	5/8/2002	Mexico	Tamaulipas	Soto La Marina	La Zamorina	Los Ebanos Ranch	23° 27' N	97° 48' W	Caso, A.	hap 1	Janecka et al. 2011; GenBank JF930139
Mex 29	Female	Blood	11/1/2004	Mexico	Tamaulipas	Soto La Marina	La Zamorina	Los Ebanos Ranch	23° 27' N	97° 48' W	Caso, A.	hap 4	Janecka et al. 2011; GenBank JF930142
MI2	Male	Blood	6/23/1992	Mexico	Tamaulipas	Abasolo	Abasolo	Miradores	23° 53' N	98° 16' W	Caso, A.	hap 1	Janecka et al. 2011; GenBank JF930139
MI4	Male	Blood	6/24/1994	Mexico	Tamaulipas	Abasolo	Abasolo	Miradores	23° 53' N	98° 16' W	Caso, A.	hap 1	Janecka et al. 2011; GenBank JF930139
Z2	Male	Blood	Nov 1994	Mexico	Tamaulipas	Abasolo	Abasolo	Los Zoyates	23° 53' N	98° 33' W	Caso, A.	hap 1	Janecka et al. 2011; GenBank JF930139
Z3	Male	Blood	Jun 1994	Mexico	Tamaulipas	Abasolo	Abasolo	Los Zoyates	23° 53' N	98° 33' W	Caso, A.	hap 1	Janecka et al. 2011; GenBank JF930139
Z4	Female	Blood	3/5/1994	Mexico	Tamaulipas	Abasolo	Abasolo	Los Zoyates	23° 53' N	98° 33' W	Caso, A.	hap 1	Janecka et al. 2011; GenBank JF930139
Information availble for ocelot samples used for this study is provided in this table. All individuals sampled prior to 1960 are museum specimens. For ocelots that were live-trapped during previous telemetry studies, we provide the first date of capture when available. For a few ocelots the specific date was not recorded, and therefore, we provide subsequent capture date, or either the year, mont…
